# Supplementary material for: Food Allergens in Ultra-Processed Foods According to the NOVA Classification System: A Greek Branded Food Level Analysis
Source: Nutrients. 2023 Jun 16;15(12):2767. doi: 10.3390/nu15122767 (PMC10302194; doi:10.3390/nu15122767)
Supplement: Supplementary file 1 [file nutrients-15-02767-s001.zip]

Archive with 1 entries (1 files):
- nutrients-2392151-supplementary.pdf
